# Supplementary material for: Charcot neuroarthropathy patient education among podiatrists in Scotland: a modified Delphi approach
Source: J Foot Ankle Res. 2018 Sep 24;11:54. doi: 10.1186/s13047-018-0296-8 (PMC6154915; doi:10.1186/s13047-018-0296-8)
Supplement: Supplementary file 1 — Appendix S1. Round One Questionnaire. Appendix S2: Initial Tree Diagram [19]. Appendix S3. Floral Arrangement. Appendix S4. Round One Results. Appendix S5. Round Two Questionnaire. (ZIP 4585 kb) [file 13047_2018_296_MOESM1_ESM.zip]

Archive with 3 entries (3 files):
- Additional file 1.docx
- Appendix 2 Tree DiagramR1.jpg
- Appendix 3 Floral ArrangementR1.jpg
